# Supplementary material for: Schistosomiasis transmission: A machine learning analysis reveals the importance of agrochemicals on snail abundance in Rwanda
Source: PLoS Negl Trop Dis. 2024 Dec 9;18(12):e0012730. doi: 10.1371/journal.pntd.0012730 (PMC11658690; doi:10.1371/journal.pntd.0012730)
Supplement: S2 File — (XLSX) [file pntd.0012730.s002.xlsx]

## Sheet: Full_DATASET-2021
Village	District	Water_body	Easting (m)	Northing (m)	Elevation (m)	Bulinus density	Biomphalaria density	Presence/absence Bulinus	Presence/absence Biomphalaria	Presence/absence Biomphalaria & Bulinus	PH	Total organic carbon (TOC) (mg/L)	Electrical Conductivity (EC) (µS/cm)	Dissolved Solids (TDS) (mg/L)	Dissolved Oxygen (DO) (mg/L)	Sulphate (SO4) (mg/L)	Chloride (Cl) (mg/L)	Nitrite (NO2) (mg/L),	Nitrate (NO3) (mg/L)	Ammonium (NH4) (mg/L)	Phosphate (PO4) (mg/L),	Total Nitrogen (TN) (mg/L)	Total Phosphorus (TP) (mg/L)	Total Hardness (TH) (mg/L)	Calcium Hardness (CaH) (mg/L)	Calcium (Ca) (mg/L)	Magnesium (Mg) (mg/L)	Sodium (Na) (mg/L)	Potassium (K) (mg/L)	Lead (Pb) (µg/L)	Cadmium (Cd) (µg/L)	Manganese (Mn) (µg/L)	Iron (Fe) (µg/L)	Zinc (Zn) (µg/L)
Rubeho	Rusizi	wetland	391772	4710835	1028	124	0	1	0	0	7.07	23	180.5	87.8	3.42	26.5653	9.25926	0.1306	0.215	1.366	1.00118	2.01365	1.17785	82	62	24.8	4.272	0.005	0.018	0.104	0.0319	0	0.0041	0.9879
Muhuta	Rusizi	wetland	390649	4709147	1048	159	0	1	0	0	7.2	26	410.5	201.95	2.55	28.76	13.8889	0.0657	0.07	1.306	0.439235	1.69612	0.516747	184	32	12.8	32.4672	0.005	0.016	0.0324	0.0204	0	0.0228	0.8885
Pera	Rusizi	wetland	391911	4703439	960	63	0	1	0	0	7.54	28	537	255	6.46	17.948	23.1481	0.104	0.085	1.5991	0.491412	2.10365	0.578131	286	40	16	52.5456	0.021	0.021	0.0389	0.0716	0	0.0321	2.0542
Rubumba	Rusizi	wetland	389644	4703680	957	65	0	1	0	0	7.54	29	1013	491	4.44	12.1578	23.1481	0	0.045	1.6687	0.399	2.01612	0.469412	406	184	73.6	47.4192	0.024	0.023	0.0431	0.0266	0	0.0134	1.44
Ryarusaro	Rusizi	wetland	413133	4755130	1474	125	48	1	1	1	7.18	19.3	65.25	34.95	6.11	22.55	7.41	0.007	0.353	0.859	0.279	1.54024	1.81204	50	26	10.4	42.2336	0.005	0.008	0.2109	0.233	0	0.0461	1.0715
Nyankumbiri	Rusizi	wetland	405623	4744696	1466	0	0	0	0	0	7.51	20.8	33.2	16.97	7.6	0	6.48	0.063	0.541	1.307	0.258	2.15153	2.53121	28	10	4	18.1168	0.005	0.006	0.4118	0.0628	0	0.0602	1.0872
Rebero	Rusizi	wetland	411022	4748173	1476	57	81	1	1	1	7.57	21.4	95.7	48.3	4.04	55	6.48	0.062	2.41	2.421	1.483	6.57571	7.73612	302	16	6.4	83.9248	0.006	0.017	0.5336	0.2304	0	0.0461	1.1551
Gaturo	Rusizi	wetland	419087	4757466	1470	0	0	0	0	0	7.54	23	255	130.3	6.6	0	4.17	0.0302	0.548	3.257	0.216	4.05912	4.77543	22	86	34.4	109.069	0.008	0.027	0.2895	0.1801	0	0.0508	1.2309
biraro	Rusizi	wetland	401955	4741016	1462	65	50	1	1	1	7.61	21	31.5	16.12	6.59	51.87	3.7	0.008	0.22	0.438	0.698	1.47918	1.74021	12	28	11.2	36.544	0.007	0.005	0.2353	0.1051	0	0.0508	1.7379
Kamanyengo	Rusizi	wetland	383211	4707760	1616	75	18	1	1	1	7.56	19.7	30.1	15.38	3.78	15.482	9.72222	0	0.194	1.3111	0.324188	1.77071	0.381398	80	36	14.4	9.3984	0.003	0.003	0.0661	0.4483	0	0.0228	3.3061
Birogo	Rusizi	wetland	526149	4837792	1371	46	0	1	0	0	6.72	20.8	1782	989	6.95	427.25	121.422	0.00318979	0.456522	0.0757576	1.08621	0.45652	1.44828	326.8	88.44	35.376	58.0645	117	5.39655	0.0788	0	6.1366	2.4311	0.9259
Karambo	Rusizi	wetland	528217	4703439	1362	0	89	0	1	0	6.77	28	195.9	255	7.89	216.25	62.5606	0.00478469	0.543478	0.00757576	6.94828	1.0575	9.26437	134.36	57.88	23.152	18.6305	59.6667	1.51724	0.1007	0	1.1094	1.0465	0.697
Cyinzomvu	Rusizi	wetland	528939	4841533	1353	92	14	1	1	1	6.53	29	122.7	53.3	9.69	46.75	21.4733	0.030303	1.02717	0.0378788	1.2931	1.09536	1.72414	45.84	18.88	7.552	6.56746	33.3333	2.03448	0.1117	0	0.7022	4.5341	1.3491
Muhororo	Nyamasheke	wetland	532993	4852618	1347	72	21	1	1	1	6.78	20.1	159.5	89.4	5.84	62.5	23.7526	0.00956938	0.407609	0.00757576	0.724138	0.424754	0.965517	81.6	30.08	12.032	12.5503	39.6667	3.17241	0.194	0	0.2673	2.0762	0.9648
museke	Nyamasheke	wetland	532629	4850939	1346	0	90	0	1	0	6.71	26	394	202.7	4.96	195.75	64.56	0.00318979	1.93478	0.0151515	1.27586	1.95312	1.70115	143.16	65.84	26.336	18.8352	53	1.60345	0.172	0	1.8291	2.2479	0.7385
Kabuyekeru	Nyamasheke	wetland	524208	4845757	1433	72	18	1	1	1	6.47	22.6	375	197.1	5.46	92.5	54.963	0.00318979	0.831522	0.0227273	0.0517241	0.857439	0.0689655	132	70.68	28.272	14.9376	61	0.413793	0.2653	0	0.4559	1.1949	0.6729
Murenge	Nyamasheke	wetland	530752	4844858	1352	98	22	1	1	1	6.43	26.5	354	163.1	12.76	123	35.2091	0.114833	1.90761	1.14394	1.58621	3.16638	2.11494	109.36	62.8	25.12	11.342	54	6.37931	0.1227	0	0.4851	6.7768	0.6324
Buhinga	Nyamasheke	wetland	531870	4848966	1353	0	0	0	0	0	6.34	32	1259	542	6.95	304.75	196.939	0.0015949	0.706522	0.0757576	1.67241	0.783874	2.22989	371.72	178.32	71.328	47.1122	84.3333	7.63793	0.1281	0	0.3019	1.1163	0.8376
Kabuga	Nyamasheke	wetland	534247	4841217	1384	94	28	1	1	1	5.06	19.7	412	223	3.55	5.25	13.2759	0.0271132	1.33696	0.0909091	0.775862	1.45498	1.03448	182.08	65.36	26.144	28.433	53.3333	3.93103	0.1995	0	2.8113	1.7243	0.8409
Nyakabingo	Nyamasheke	wetland	534279	4840870	1387	89	12	1	1	1	4.92	21.6	269	142.4	2.49	4.75	27.5715	0.296651	7.40761	0.0681818	4.44828	7.77244	5.93103	92.12	48.36	19.344	10.6599	45.6667	9.75862	0.1556	0	0.2673	4.3887	0.838
Gabiro	Nyamasheke	wetland	534500	4856610	1340	78	0	1	0	0	4.92	26.8	327	148.7	9.47	96.25	28.3512	0.00478469	10.8261	5.54545	0.465517	16.3763	0.62069	94.4	43	17.2	12.521	42	5.32759	0.1611	0	0.8292	1.2792	0.737
Akubutare	Karongi	wetland	532800	4855555	1348	75	0	1	0	1	4.93	25.4	239	116.3	3.59	127.25	19.6539	0.0637959	6.49457	0.159091	0.603448	6.71745	0.804598	89.24	47.96	19.184	10.0558	35.6667	3.17241	0.1666	0	0.6699	1.32	0.746
Nyakagenge	NYAGATARE	wetland	540207	4798152	1451	25	36	1	1	1	6.52	20.8	626	343	1.43	107.75	184.323	0.0271132	1.05978	0.257576	0.103448	1.34447	0.137931	178.68	91.68	36.672	21.1932	69.6667	1.7931	0.2983	0	1.2949	8.4086	0.947
Bufunda	NYAGATARE	wetland	541438	4800153	1454	0	123	0	1	0	6.54	21	533	278	7.93	86.5	148.434	0.00478469	0.228261	0.189394	0.965517	0.422439	1.28736	153.08	74.84	29.936	19.0593	65	1.94828	0.1611	0	0.8631	12.6467	0.9363
Ubumwe	NYAGATARE	wetland	541761	4800241	1452	62	60	1	1	1	6.49	25	550	291	6.17	113.5	167.588	0.00797448	1.625	0.159091	1.75862	1.79207	2.34483	193.48	105.44	42.176	21.4465	69	1.72414	0.172	0	1.2526	8.8304	0
Mirama II	NYAGATARE	wetland	541750	4799831	1449	71	29	1	1	1	6.55	23	577	296	6.55	97.5	154.192	0.00637959	0.63587	0.0530303	1.7931	0.695279	2.3908	173.32	85.8	34.32	21.3199	67	2.63793	0.172	0	3.2339	14.7555	0.5838
Cyonyo	NYAGATARE	wetland	554780	4797275	1456	65	44	1	1	1	6.58	21	192.4	97	5.65	10.25	22.653	0.00318979	0.532609	0.0984848	0.534483	0.634283	0.712644	81.6	46.2	18.48	8.62344	38.3333	2.68966	0.1172	0	0.743	6.7157	1.2338
Gikunyu	NYAGATARE	wetland	553958	4797096	1451	58	50	1	1	1	6.57	23	508	258	4.37	152.25	52.5237	0.0015949	1.83696	0.151515	1.68966	1.99007	2.25287	210.16	121.96	48.784	21.4855	48	11.7069	0.1775	0	1.9269	7.5418	0.9348
Amahoro	NYAGATARE	wetland	544673	4750219	1332	123	17	1	1	1	6.51	23.5	59.2	28.9	2.17	5.75	13.7757	0.0015949	2.91848	0.272727	1.32759	3.1928	1.77011	51.32	38.32	15.328	3.1668	31	3.87931	0.2105	0	0.5552	5.3515	0.8283
Biryogo	NYAGATARE	wetland	485466	4732198	1419	92	12	1	1	1	5.2	21	179.4	291.4	7.63	48.75	18.7342	0.124402	1.2663	0.295455	0.103448	1.68616	0.137931	74.04	32.68	13.072	10.0753	38.6667	1.10345	0.1556	0	0.1103	6.2503	0.5898
Kabaya	NYAGATARE	wetland	483550	4729782	1430	0	0	0	0	0	4.59	25.5	670	324	3.45	135.25	90.9718	0.23764	0.853261	4.14394	0.362069	5.23484	0.482759	178.52	103.84	41.536	18.192	71	3.03448	0.0348	0	0.7168	11.8642	1.4619
Mahoro	NYAGATARE	wetland	463961	4738539	1568	152	0	1	0	0	4.58	28.8	173.1	282	6.28	52.5	13.6758	0.121212	0.527174	0.787879	0.0689655	1.43626	0.091954	68.4	32.44	12.976	8.75986	39.3333	1.68966	0.0733	0	0.4597	9.6652	0.6881
Nshure	NYAGATARE	wetland	468891	4734766	1571	108	92	1	1	1	4.59	30.2	602	256	7.09	135.75	57.8821	0.169059	0.228261	0.681818	0.637931	1.07914	0.850575	183.92	95.92	38.368	21.4368	56	1.34483	0.3092	0	1.0971	7.6087	0.6554
Gitengure	NYAGATARE	wetland	485466	4732198	1419	105	46	1	1	1	6.95	20.5	279	147.3	3.22	94	27.5914	0.194577	2.10326	0.30303	0.482759	2.60087	0.643678	110.56	48.36	19.344	15.1519	44.6667	5.84483	0.1611	0	0.3481	6.739	0.7341
Kinunga	GATSIBO	wetland	483550	4729782	1430	166	0	1	0	0	6.85	22.8	185.5	91.8	6.53	36	18.9341	0.141946	0.570652	0.348485	0.189655	1.06108	0.252874	62.36	37.04	14.816	6.16795	45.6667	0.517241	0.1281	0	0.5683	5.8082	0.7077
Bushenyi	GATSIBO	wetland	463961	4738539	1568	0	0	0	0	0	6.56	27.1	89.6	39.5	0.16	41.5	6.55797	0.118022	1.44022	0.356061	0.568966	1.9143	0.758621	44.28	21.24	8.496	5.61254	30.3333	1.46552	0.3257	0	0.5444	12.5158	0.5816
Akarambo	GATSIBO	wetland	468891	4734766	1571	0	0	0	0	0	7.03	23.5	77	35.8	0.42	35.5	4.91847	0.092504	1.64674	0.386364	0.362069	2.12561	0.482759	43.28	32.88	13.152	2.53344	32.3333	1.27586	0.2324	0	0.2573	8.429	0.5378
Bushenyi	GATSIBO	wetland	499315	4782640	1359	91	0	1	0	0	7.14	20.2	584	310	3.5	105.75	110.846	0.113238	3.6413	0.333333	0.206897	4.08788	0.275862	227.8	160	64	16.5161	63	5.65517	0.0733	0	0.2796	3.9727	0.7348
Ibiza	KAYONZA	wetland	499308	4783990	1356	0	0	0	0	0	6.9	21.1	727	385	4.3	230.25	82.2745	0.296651	0.771739	1.97727	0.534483	3.04566	0.712644	318.2	178.6	71.44	34.0066	57.3333	6.25862	0.2708	0	2.5742	4.6243	0.6432
Kinunga I	KAYONZA	wetland	511722	4789482	1396	92	28	1	1	1	6.8	19.5	285	151.3	5.23	119.75	99.809	1.39075	1.55978	1.34091	0.206897	4.29144	0.275862	195.24	129.96	51.984	15.9022	70.3333	4.63793	0.1391	0	2.5203	11.7042	0.7322
Icyurusambu	NGOMA	wetland	519338	4801407	1445	29	77	1	1	1	7.41	25.6	474	220	2.08	4	82.1345	0.0653907	0.0706522	0.416667	0.327586	0.55271	0.436782	132.6	96.04	38.416	8.90602	56.3333	4.05172	0.0678	0	0.1487	3.9727	0.3635
Nyabitabire	NGOMA	wetland	515314	4803493	1441	121	0	1	0	0	6.9	21.7	463	230	0.16	37	24.2925	0.0877193	1.3587	5.58333	1.03448	7.02975	1.37931	49.76	33.12	13.248	4.0535	41	5.27586	0.0513	0	0.4212	19.616	0.3601
Nyagakizi	NGOMA	wetland	514257	4804731	1452	0	0	0	0	0	6.26	22.3	125.6	61.6	1.26	11.25	16.6348	0.232855	0.0217391	1.03788	0.0862069	1.29247	0.114943	54.24	42.4	16.96	2.88422	31.6667	0.413793	0.0513	0	1.4073	16.0092	0.5464
Gasharu	RWAMAGANA	lakeshore	471374	4834798	1770	0	0	0	0	0	7.41	22.1	243	123.4	5.71	7.75	8.61733	0.567783	0.0978261	4.33333	0.137931	4.99894	0.183908	86.36	34.52	13.808	12.6282	41.3333	19.4483	0.2983	0	0.1387	2.6493	0.6224
Ubwiza	RWAMAGANA	lakeshore	471699	4832446	1764	213	0	1	0	0	7.36	23.4	240	122.7	5.83	9.5	11.4564	0.0909091	1.00543	0.0757576	0.0862069	1.1721	0.114943	82.8	37.04	14.816	11.1471	40.6667	19.2759	0.3312	0	0.1041	2.658	0.4659
Bwiza	RWAMAGANA	lakeshore	470350	4825121	1740	44	0	1	0	0	6.76	18.9	48.3	25.5	6.22	4.5	2.61919	0.00318979	0.891304	2.30303	1.27586	3.19752	1.70115	32.2	16.42	6.568	3.84401	26.3333	0.362069	0.1172	0	0.8076	11.5501	0.4518
Nyagacyamo	RWAMAGANA	lakeshore	377824	4733504	1477	0	95	0	1	0	7.46	24.5	1010	504	7.37	28.81	37.963	0	0	1.7921	0.453	2.10835	0.532941	360	84	33.6	58.9536	0.023	0.346	0.4281	0.2057	0	0.0368	4.2888
Kivumu	BUGESERA	lakeshore	377598	4733167	1463	0	0	0	0	0	7.56	26.5	1020	501	7.26	29.844	37.037	0	0.0009	2.1188	0.458059	2.49376	0.538893	370	64	25.6	65.3616	0.023	0.354	0.2398	0.1492	0	0.0415	1.1264
Ruzo	BUGESERA	lakeshore	378280	4733900	1463	0	180	0	1	0	7.63	27.7	1076	509	11.2	28.7043	39.3519	0.153	0.09	1.421	0.462235	1.95765	0.543806	344	56	22.4	61.5168	0.021	0.359	0.4337	0.3089	0	0.0461	1.3302
Rubirizi	BUGESERA	lakeshore	380936	4735411	1459	0	0	0	0	0	8.21	22.3	991	506	6.65	31.438	43.9815	0	0	3.3	0.373059	3.88235	0.438893	340	68	27.2	58.0992	0.022	0.322	1.2362	0.0619	0	0.0461	1.0506
Kabumbwe	BUGESERA	lakeshore	383211	4707760	1616	0	0	0	0	0	8.09	23.3	1016	521	6.56	27.869	33.3333	0	0.076	2.001	0.534176	2.44353	0.628443	364	116	46.4	52.9728	0.022	0.318	0.6643	0.2304	0	0.0555	1.8608
Nyamageni	GISAGARA	lakeshore	376647	4723603	1456	0	0	0	0	0	8.8	26	989	494	6.33	29.386	34.7222	0	0	1.5463	0.330765	1.81918	0.389135	370	110	44	55.536	0.023	0.33	0.306	0.2533	0	0.0461	1.6569
Sokofi	GISAGARA	lakeshore	376986	4725448	1466	0	0	0	0	0	8.16	25	1039	512	7.21	33.08	37.5	0	0.09	1.771	0.352176	2.18941	0.414325	390	60	24	70.488	0.02	0.323	0.73	0.0672	0	0.0461	1.0819
Sanzu	GISAGARA	lakeshore	377710	4729555	1463	0	0	0	0	0	7.87	26	1054	512	5.76	32.5035	37.963	0	0	2.4342	0.515294	2.86376	0.606228	364	124	49.6	51.264	0.023	0.314	0.2875	0.1201	0	0.0555	1.0558
Murambi	GISAGARA	lakeshore	389521	4740188	1475	0	0	0	0	0	8.02	23	993	555	7.41	50	7.05	0.03	0.5	0.5	0.49	1.56	2	16	13	5	42	0.005	0.004	0.1399	0.1625	0	0.0368	1.3041
Kabusheja	NYANZA	lakeshore	389076	4739805	1468	0	0	0	0	0	7.41	22.2	1018	516	7.93	49.5	6.05	0.02	0.45	0.45	0.55	1.45	1.9	18	24	9	40	0.003	0.0035	0.1523	0.0672	0	0.0321	1.0924
Kamabuye	NYANZA	lakeshore	410128	4748327	1472	117	0	1	0	0	7.57	19	84.2	46.2	7.81	30.12	7.87	0.092	4.137	1.025	0.306	5.522	6.49647	26	22	8.8	32.2528	0.005	0.011	0.2766	0.2154	0	0.0508	2.3783
Ndago	NYANZA	lakeshore	417996	4762818	1463	0	0	0	0	0	7.51	25	1028	504	7.52	54.46	32.87	0.007	0.247	0.483	0.389	1.18765	1.39723	10	302	120.8	368.643	0.026	0.335	0.2858	0.3072	0	0.0508	1.2178
Karwiru	NYANZA	lakeshore	539944	4759158	1328	0	0	0	0	0	6.38	27	346	159.1	7.15	6.75	59.5215	0.0350877	2.20109	0.181818	0.586207	2.41799	0.781609	132.12	43.76	17.504	21.5245	53	4.93103	0.1611	0	0.5498	2.7249	0.7604
Rubumba	KAMONYI	lakeshore	539611	4759329	1326	0	0	0	0	0	6.61	28	339	157.6	6.74	4	58.6418	0.015949	1.97826	0.469697	2.12069	2.46391	2.82759	103.36	64.92	25.968	9.36398	53.6667	4.75862	0.2653	0	0.5359	3.5306	1.1618
Kibaya	KAMONYI	lakeshore	547867	4794424	1439	42	14	1	1	1	4.82	23.7	529	258	7.65	3.75	109.506	0.0350877	0.853261	0.030303	0.482759	0.918652	0.643678	151	80.42	32.168	17.1933	63.6667	4.27586	0.2763	0	0.0633	2.0617	0.7771
Ngaruyinka	GASABO	lakeshore	548266	4792294	1445	36	28	1	1	1	4.83	24.5	520	259	2.33	5	98.0096	0.0207337	0.293478	0.5	0.0344828	0.814212	0.045977	156.2	61.84	24.736	22.9861	60.6667	4.32759	0.1611	0	0.0625	1.5643	0.5397
Karambo	GICUMBI	lakeshore	537992	4792788	1443	0	0	0	0	0	4.76	22.1	505	254	6.68	4	96.4501	0.030303	0.630435	0.0681818	0.0344828	0.72892	0.045977	162.84	86.64	34.656	18.5623	60.3333	4.24138	0.1666	0	0.0972	1.5236	0.5579
Mugorore	GICUMBI	lakeshore	540311	4788112	1466	0	0	0	0	0	4.76	21.2	505	255	4.77	4.25	99.809	0.0334928	1.22283	0.0909091	0.189655	1.34723	0.252874	156.84	67.32	26.928	21.8071	59.6667	4.5	0.1281	0	0.1703	4.2258	0.5549
Kigaga	GICUMBI	lakeshore	533122	4750279	1329	0	0	0	0	0	4.63	24.4	216.7	105.3	8.25	9.25	16.6548	0.145136	1.79891	4.02273	0.517241	5.96678	0.689655	87.16	22.72	9.088	15.6976	39.6667	6.53448	0.1391	0	0.3581	5.8256	0.8955
Kabusunzu	GICUMBI	lakeshore	531637	4749151	1324	0	0	0	0	0	4.69	26.6	225	104.8	7.42	14.5	18.6742	0.118022	1.07609	3.91667	0.293103	5.11078	0.390805	78.76	37.24	14.896	10.1143	41.3333	6.63793	0.2379	0	0.3273	5.0228	0.7923
Nyagatoma	GICUMBI	lakeshore	504753	4740031	1347	150	15	1	1	1	4.69	26.5	656	311	8.48	11	88.1127	0.121212	1.09783	5.99242	1.01724	7.21146	1.35632	170.76	47.68	19.072	29.9823	76.6667	15.0172	0.2763	0	0.1534	3.9815	0.6996
Bariza	GICUMBI	lakeshore	504829	4740291	1347	91	12	1	1	1	4.71	26.8	659	314	8.15	8.75	81.4347	0.00478469	1.34783	4.77273	1.31034	6.12534	1.74713	143.88	41.68	16.672	24.8959	73.6667	14.5862	0.1501	0	0.0718	2.818	0.6343
Musekera	MUSANZE	lakeshore	528688	4797607	1447	76	0	1	0	0	7.61	24.2	476	223	4.49	15.75	83.3741	0.127592	0.211957	1.84091	0.103448	2.18046	0.137931	145.88	90.52	36.208	13.4857	57.6667	4.51724	0.0897	0	0.6098	3.5888	0.5026
Burango	MUSANZE	lakeshore	525398	4796326	1444	75	0	1	0	0	7.86	24.7	479	229	5.03	7	90.5319	0.0191388	0.173913	1.31061	0.0862069	1.50366	0.114943	127.92	81.44	32.576	11.3225	57.3333	39.0862	0.172	0	0.2542	2.3235	0.3134
Kanzo	MUSANZE	lakeshore	518254	4802092	1449	0	0	0	0	0	7.01	25.7	486	225	4.63	14.25	87.3529	0.00318979	0.119565	1.37879	0.0689655	1.50154	0.091954	150.32	78.16	31.264	17.5782	57	4.51724	0.2379	0	0.1711	2.3671	0.313
